# Supplementary material for: Event-Scale Responses of Phytoplankton and Heterotrophic Bacterial Biomass and Production to Super Typhoon Maria in the East China Sea
Source: Biology (Basel). 2026 Jun 25;15(13):1007. doi: 10.3390/biology15131007 (PMC13359970; doi:10.3390/biology15131007)
Supplement: Supplementary file 1 [file biology-15-01007-s001.zip]

Archive with 1 entries (1 files):
- biology-4357571-supplementary.pdf
